# Supplementary material for: pH-Responsive Hybrid Nanoassemblies for Cancer Treatment: Formulation Development, Optimization, and In Vitro Therapeutic Performance
Source: Pharmaceutics. 2023 Jan 18;15(2):326. doi: 10.3390/pharmaceutics15020326 (PMC9966415; doi:10.3390/pharmaceutics15020326)
Supplement: Supplementary file 1 [file pharmaceutics-15-00326-s001.zip]

Archive with 1 entries (1 files):
- pharmaceutics-2142577-supplementary.pdf
